# Supplementary material for: Variable Stiffness Conductive Composites by 4D Printing Dual Materials Alternately
Source: Micromachines (Basel). 2022 Aug 19;13(8):1343. doi: 10.3390/mi13081343 (PMC9415883; doi:10.3390/mi13081343)
Supplement: Supplementary file 1 [file micromachines-13-01343-s001.zip]

Archive with 3 entries (3 files):
- micromachines-1858165-supplementary.pdf
- Movie S1.wmv
- Movie S2.wmv
